# Supplementary material for: A comprehensive comparison of the safety and efficacy of drugs in the treatment of idiopathic pulmonary fibrosis: a network meta-analysis based on randomized controlled trials
Source: BMC Pulm Med. 2024 Jan 27;24:58. doi: 10.1186/s12890-024-02861-w (PMC10822186; doi:10.1186/s12890-024-02861-w)
Supplement: Supplementary file 1 — Additional file 1: Figure S1. The forest plot of consistency test of SAEs. Figure S2. Forest plot of pairwise comparison of the incidence of SAEs. (PLA: Placebo; NIN:Nintedanib; PIR: Pirfenidone; SIL: Sildenafil; AMB: Ambrisentan; PAM: Pamrevlumab; BOS: Bosentan; MAC: Macitentan; IMA: Imatinib; GLPG:GLPG1690; SIM: Simtuzumab; WAR: Warfarin; PRM: PRM151;NAC:N-acetylcysteine.). Figure S3. SUCRA ranking chart of the incidence of SAEs. Figure S4. The forest plot of consistency test of all-cause mortality. Figure S5. Forest plot of pairwise comparison of all-cause mortality, (PLA: Placebo; NIN: Nintedanib; PIR:Pirfenidone; SIL: Sildenafil; AMB: Ambrisentan; PAM: Pamrevlumab; BOS: Bosentan; MAC:Macitentan; IMA: Imatinib; SIM: Simtuzumab; WAR: Warfarin; NAC:N-acetylcysteine.). Figure S6. SUCRA ranking chart of all-cause mortality. Figure S7. The forest plot of consistency test of FVC (L) absolute change from baseline. Figure S8. Forest plot of pairwise comparison of FVC (L) absolute change from baseline. (PLA: Placebo; NIN: Nintedanib; PAM: Pamrevlumab; BOS: Bosentan; MAC: Macitentan; IMA:Imatinib; GLPG:GLPG1690;WAR:Warfarin; PRM: PRM151;NAC:N-acetylcysteine.). Figure S9. SUCRA ranking chart of FVC (L) absolute change from baseline. Figure S10. The forest plot of consistency test of FVC (% predicted)absolute change from baseline. Figure S11. Forest plot of pairwise comparison of FVC (% predicted) absolute change from baseline. (PLA: Placebo; NIN: Nintedanib; PIR: Pirfenidone; SIL: Sildenafil; AMB: Ambrisentan; PAM: Pamrevlumab; WAR:Warfarin; PRM: PRM151.). Figure S12. SUCRA ranking chart of FVC (% predicted) absolute change from baseline. Figure S13. The forest plot of consistency test of the proportion of patients with decline in FVC≥10% predicted. Figure S14. Forest plot of pairwise comparison of the proportion of patients with decline in FVC≥10% predicted. (PLA:Placebo; NIN: Nintedanib; PIR: Pirfenidone; AMB: Ambrisentan; PAM: Pamrevlumab; WAR:Warfarin.). Figure S15. SU [file 12890_2024_2861_MOESM1_ESM.zip]

Archive with 3 entries (3 files):
- Figure S2 Forest plot of pairwise comparison of the incidence of SAEs (high-definition version).emf
- Figure S5 Forest plot of pairwise comparison of all-cause mortality (high-definition version).emf
- Supplementary materials.docx
